# Supplementary material for: PumpKin: A machine-learning pipeline for automatically tracking localized kinematics in freely moving C. elegans
Source: PLoS Comput Biol. 2026 Jul 17;22(7):e1014489. doi: 10.1371/journal.pcbi.1014489 (PMC13399524; doi:10.1371/journal.pcbi.1014489)
Supplement: S1 Table — (XLSX) [file pcbi.1014489.s015.xlsx]

## Sheet: Sheet1
Pumping rates (pumps/sec)	Labeler 2	Labeler 3
0 - 3	0.79	0.36
3 - 6	0.79	0.52
