# Supplementary material for: PumpKin: A machine-learning pipeline for automatically tracking localized kinematics in freely moving C. elegans
Source: PLoS Comput Biol. 2026 Jul 17;22(7):e1014489. doi: 10.1371/journal.pcbi.1014489 (PMC13399524; doi:10.1371/journal.pcbi.1014489)
Supplement: S2 Table — (XLSX) [file pcbi.1014489.s016.xlsx]

## Sheet: Sheet1
Experimental Condition	Cutoff frequency (Hz)	Min peak height (px)	Max peak height (px)
N2 fed → no food	1	0.5	5
eat-2 fed → no food	1	0.5	5
N2 starved → no food	1	0.5	5
eat-2 starved → no food	1	0.5	5
N2 fed → food	10	0.5	5
eat-2 fed → food	2	0.5	5
N2 starved → food	10	0.5	5
eat-2 starved → food	2	0.5	5
