# Supplementary material for: PumpKin: A machine-learning pipeline for automatically tracking localized kinematics in freely moving C. elegans
Source: PLoS Comput Biol. 2026 Jul 17;22(7):e1014489. doi: 10.1371/journal.pcbi.1014489 (PMC13399524; doi:10.1371/journal.pcbi.1014489)
Supplement: S3 Table — (XLSX) [file pcbi.1014489.s017.xlsx]

## Sheet: Sheet1
Pumping rates (pumps/sec)	Labeler 1	Labeler 2
0 - 3	0.54	0.45
3 - 6	0.7	0.8
