# Supplementary material for: PumpKin: A machine-learning pipeline for automatically tracking localized kinematics in freely moving C. elegans
Source: PLoS Comput Biol. 2026 Jul 17;22(7):e1014489. doi: 10.1371/journal.pcbi.1014489 (PMC13399524; doi:10.1371/journal.pcbi.1014489)
Supplement: S5 Table — (XLSX) [file pcbi.1014489.s019.xlsx]

## Sheet: Sheet1
Group 1	Group 2	p value		Key:	<0.001
eat-2 fed → food	eat-2 starved → food	0.27771			<0.01
eat-2 fed → food	N2 fed → no food	0.00154			<0.05
eat-2 fed → food	N2 starved → no food	0.0001			N.S.
eat-2 fed → food	N2 fed → food	1e-05
eat-2 fed → food	N2 starved → food	0
eat-2 fed → no food	eat-2 starved → no food	0.49503
eat-2 fed → no food	eat-2 fed → food	7e-05
eat-2 fed → no food	eat-2 starved → food	0
eat-2 fed → no food	N2 fed → no food	0.22291
eat-2 fed → no food	N2 starved → no food	0.44856
eat-2 fed → no food	N2 fed → food	0
eat-2 fed → no food	N2 starved → food	0
eat-2 starved → food	N2 fed → no food	0.00055
eat-2 starved → food	N2 starved → no food	0
eat-2 starved → food	N2 fed → food	1e-05
eat-2 starved → food	N2 starved → food	0
eat-2 starved → no food	eat-2 fed → food	0.00067
eat-2 starved → no food	eat-2 starved → food	3e-05
eat-2 starved → no food	N2 fed → no food	0.11313
eat-2 starved → no food	N2 starved → no food	0.99455
eat-2 starved → no food	N2 fed → food	0
eat-2 starved → no food	N2 starved → food	0
N2 fed → food	N2 starved → food	0.33633
N2 fed → no food	N2 starved → no food	0.10324
N2 fed → no food	N2 fed → food	2e-05
N2 fed → no food	N2 starved → food	1e-05
N2 starved → no food	N2 fed → food	0
N2 starved → no food	N2 starved → food	0
